# Supplementary material for: Gene modification by fast‐track recombineering for cellular localization and isolation of components of plant protein complexes
Source: Plant J. 2019 Jul 26;100(2):411–29. doi: 10.1111/tpj.14450 (PMC6852550; doi:10.1111/tpj.14450)
Supplement: Supplementary file 8 — Table S1. List of oligonucleotide PCR primers. [file TPJ-100-411-s008.xlsx]

## Sheet: Sheet1
Table S1. List of oligonucleotide PCR primers
Primer	Sequence
Construction of ccdB cassettes (Figure S1)
CmF	GCTTGCCGGCCCTGTGACGGAAGATCACTTCGCAG
CmR-IsceI	GCTTGCCGGCAGTTACGCTAGGGATAACAGGGTAATATAGTTTCGAATTTCTGCCATTCATCCGC
SpeI-araC	CCTAAAACTAGAGCCGTCAATTGTCTGATTCGTTAC
XbaI-ccdB	AAATAGAGCTCTTATATTCCCCAGAACATCAGGTT
KmF	AATAATCATGGGCCACGTTGTGTCTCA
KmR-I-SceI	TCAGTAGAGTTACGCTAGGGATAACAGGGTAATATAGCCGTCCCGTCAAGTCAGCGT
SpF	AAATAAGCATGCCTCATGTTACCGATGCTATTCGGAAGAAC
SpR-I-SceI	CGGGAGGTACCTACGCTAGGGATAACAGGGTAATATAGCACTTCGGCGAAGCGGCGTC
Primers for construction of PIPL-tag, GFP-PIPL and PIPL-GFP cassettes (Figure S2)
3xtagfwd	CGAAGCTTATGGTCGACAGATCTAGAGGTCATGATGATCATCACCATG
3xtagrev	GCGGATCCTTTTTCGAACTGCGGGTGGCTCCAGTCATGGGTGTGATCATGAGAATG
BSBF	GGATCCACTAGTAGATCTGGTCATGATGATCATCACCATGGTCATGA
3'-ER	GAATTCTCAAGCATAATCTGGAACATCGTATGGATAAGATCCTTTTTCGAACTG
P1	GGTCATGATGATCATCACCATGGTCATGACTGCCATGATCACCACAATGAGCATGAGCATGAGCATGAACACGAGCATCACCATTCTCATGATCACA
P2	TGGGTGAGACCATCCACCTCCAGAACCTCCACCAGATCCACCTCCTTTTTCGAACTGAGGATGAGACCAGTCATGGGTGTGATCATGAGAATGGTGATGC
P3	TCAAGCATAATCTGGAACATCGTATGGATAAGATCCCTTCTCAAATTGTGGGTGAGACCATCCACCTCCAGAACCTCCACCAGATCCACC
GFPc1F	GGCGGGAATTCATGGTGAGCAAGGGCGAGGAG
GFPc1R	GTCGACCTTGTACAGCTCGTCCATGCCGAG
PIPLc1F	AATAAGTCGACATGGGTCATGATGATCATCACCATGG
PIPLC1R	AATATATCTTATCCATACGATGTTCCAGATTATGCTTGAGAGCTC
PIPLc2F	AATAAGAATTCATGGGTCATGATGATCATCACCATG
PIPLc2R	ATATAGTCGACAGCATAATCTGGAACATCGTATGGATAAGATCC
GFPc2F	GGAGGGTCGACATGGTGAGCAAGGGCGAGGAG
GFPc2R	GAAGAGAGCTCCTTGTACAGCTCGTCCATGCCGA
Primers for Gibson assembly of pGAPHyg2 and pGAPKm2 binary vectors (Supplemental Figure S3a)
A1A	AAACCGAAGGCGGGAAACGACAATGGATCCACTAGTTGGCGCAGGGGATCAAGATCAT
A1B	TCCGTCGTATTTATAGGCGAAAGCAAGATCTGCTTGGCAATTCCCGATCTAGTAACA
A2A	TGTTACTAGATCGGGAATTGCCAAGCAGATCTTGCTTTCGCCTATAAATACGACGGA
A2B	GTGTACTGCCTTCCAGACGAACGAAGCATGTGGATCACTCCGTTGCCC
A3A	GGGCAACGGAGTGATCCACATGCTTCGTTCGTCTGGAAGGCAGTACAC
A3B	CAATACGCAAACCGCCTCTCCCGAATTCTCGTCTCTCGCCTGTCCCCTCA
A4A	TGAGGGGACAGGCGAGAGACGAGAATTCGGGAGAGGCGGTTTGCGTATTG
A4B	GGTGTTGGGTTGAAGGTGAAGCCGTCGACGGGCGAAAAACCGTCTATCAGGG
A5A	CCCTGATAGACGGTTTTTCGCCCGTCGACGGCTTCACCTTCAACCCAACACC
A5B	GAAAAATCCTCGATCGCAAATCCGACCGGCACCTGGTCGCTGAATGTC
A6A	GACATTCAGCGACCAGGTGCCGGTCGGATTTGCGATCGAGGATTTTTC
A6B	ATGATCTTGATCCCCTGCGCCAACTAGTGGATCCATTGTCGTTTCCCGCCTTCGGTTT
pNOSKmF=A1A	AAACCGAAGGCGGGAAACGACAATGGATCCACTAGTTGGCGCAGGGGATCAAGATCAT
pNOSKmR	TCCGTCGTATTTATAGGCGAAAGCAAGATCTCCAATACTCAACTTCAAGGAATCTCACCC
Primers for construction of N- and C-terminal insertion cassettes (Figure S4)
BamSceKm5	CCCTTAGGATCCCTATATTACCCTGTTATCCCTAGCGTAGCCGCCATGACCGTCCCGTC
Km3Spe	GGGATAACTAGTGGTAACGAATCAGACAATTGACGGCTC
GFPPIPL5SpeSce	GGGATAACTAGTCTATATTACCCTGTTATCCCTAGCGTAATGGTGAGCAAGGGCGAGGAG
GFPPIPL3Kpn	GGGTATGGTACCAGCATAATCTGGAACATCGTATGGATAAGA
mCher5SpeISceI	GGGTATACTAGTCTATATTACCCTGTTATCCCTAGCGTAATGGTGAGCAAGGGCGAGGAG
mCher3KpnI	GGGTATAGGTACCCTTGTACAGCTCGTCCATGCCGC
NotBamHI-SceSpF	GGAAGCGGCCGCTCTAGGATCCCTATATTACCCTGTTATCCCTAGCGTACTGTGACTCATGTTACCGATGCTATTCGGAAGAAC
SpectR3	AATAAAACTAGTCCGGCGAAGCGGCGTC
GFPPIPL5Bam	GGGAGTTGGATCCATGGTGAGCAAGGGCGAGGAG
GFPPIPL3stopSceSpe	GGGAGTTACTAGTTACGCTAGGGATAACAGGGTAATATAGTCAAGCATAATCTGGAACATCGTATGGATAAG
GFP3stopSceSpe	GGGAGTTACTAGTTACGCTAGGGATAACAGGGTAATATAGTCACTTGTACAGCTCGTCCATGCCGA
Km5Spe	CCACTTACTAGTGCCGCCATGACCGTCCCGTC
Km3SceKpnI	GGGAGTTGGTACCTACGCTAGGGATAACAGGGTAATATAGGGTAACGAATCAGACAATTGACGGCTC
mCher5BamHI	GGGAGTTGGATCCATGGTGAGCAAGGGCGAGGAG
mCher3StopSceSpe	GGGAGAGACTAGTTACGCTAGGGATAACAGGGTAATATAGTCACTTGTACAGCTCGTCCATGCCGC
SpRSpe5	GGGAGAGACTAGTCTCATGTTACCGATGCTATTCGGAAGAACG
SpRSceKpnI	CTCTCCCGGTACCTACGCTAGGGATAACAGGGTAATATAGCACTTCGGCGAAGCGGCGTC
Primers for PCR amplification of ccdB cassettes (Figuse S1)
CmR5F	50nt flank+CTGTGACGGAAGATCACTTCGCAGA
KmRF	50nt flank+CATGGGCCACGTTGTGTCTCAA
SpRF	50nt flank+CATGCCTCATGTTACCGATGCTATTC
ccdBR	50nt flank (rev)+GAGCTCTTATATTCCCCAGAACATCAGG
Primers for PCR detection of ccdB cassettes in combination with gene specific primer flanking the insertion target sites (Figuse S1)
CmseqR1	ATCCAGCTGAACGGTCTGGTTATAGGT
CmseqR2	GGAACCTCTTACGTGCCGATCAAC
KmseqR1	CGCATCGGGCTTCCCATACAATC
KmseqR2	GACGTTTCCCGTTGAATATGGCTC
SpseqR1	CAAGGTTCTGGACCAGTTGCGTGAC
ccdBseqF1	GCCAGTGCACGTCTGCTGTCAG
ccdBseqF2	GGCGCATGATGACCACCGAT
Primers for PCR amplification of GFP-PIPL, PIPL-GFP and PIPL cassettes (Supplemental Figure S3)
GFPF	50nt flank+ATGGTGAGCAAGGGCGAGGAG
PIPLR	50nt flank (rev)+(TCA)AGCATAATCTGGAACATCGTATGGATAAG
PIPLF	50nt flank+ ATGGGTCATGATGATCATCACCATGG
GFPR	50nt flank (rev)+CTTGTACAGCTCGTCCATGCCGA
Primers for PCR amplification of N- and C-terminal I-SceI insertion cassettes (Figure S4)
N-terminal insertion cassettes
N-KmR-GFP-PIPL
N-KmRI-SceIF (Tm 68°C)	50 nt flank+CTATATTACCCTGTTATCCCTAGCGTAGCCGCCAT
PIPLR	50nt flank (rev)+AGCATAATCTGGAACATCGTATGGATAAGA
N-KmR-GFP from the N-KmR-GFP-PIPL template
N-KmRI-SceIF (Tm 68°C)
GFPRnostop	50nt flank (rev)+CTTGTACAGCTCGTCCATGCCGA
N-KmR-mCherry
N-KmRI-SceIF (Tm 68°C)
mCherryRnostop	50nt flank (rev)+CTTGTACAGCTCGTCCATGCCGC
N-SpR-GFP-PIPL
N-SpRI-SceIF	50 nt flank+CTATATTACCCTGTTATCCCTAGCGTACTGTGACTCAT
PIPLR
N-SpR-GFP from the N-SpR-GFP-PIPL template
N-SpRI-SceIF
GFPRnostop
N-SpR-mCherry
N-SpRI-SceIF
mCherryRnostop
C-terminal insertion cassettes
C-GFPstop-KmR
GFPF	50 nt flank+ATGGTGAGCAAGGGCGAGGAG
C-KmRI-SceIR	50nt flank (rev)+TACGCTAGGGATAACAGGGTAATATAGGGTAAC
C-GFP-PIPLstop-KmR
GFPF
C-KmRI-SceIR
C-PIPLstop-KmR
CPIPLstopF	50 nt flank+ATGGGTCATGATGATCATCACCATGG
C-KmRI-SceIR
C-mCherrystop-KmR
GFPF
C-KmRI-SceIR
C-GFPstop-SpR
GFPF
C-SpRI-SceIR	50nt flank (rev)+TACGCTAGGGATAACAGGGTAATATAGCACTTC
C-mCherrystop-SpR
GFPF
C-SpRI-SceIR
CDKF;1 (At4g28980; BAC F25O24 KmR) recombineering primers (Figure S5b)
CDKF;1 gene specific primers flanking the stop codon
F1seq5	GTTTCAGAGCTCTATGTGCCTCCGAC
F1seq3	GACAAAGTAGGCGAATTCAGGGGAAG
1st step: replacement of stop codon with CmR-ccdB cassette
F1CmRccdBF	GACCCATGAATGTAAAGCCTACCAGTAGTGGATTTACAATAGAATTCCCCctgtgacggaagatcacttcgcaga
F1CmRccdBR	ATGTGTTTAAGCGAGCCAGAGCTTTTGACTGCGTACCTTAAATGCCAAGGgagctcttatattccccagaacatcagg
2st step: replacement ofCmR-ccdB cassette with GFPPIPL, GFP and PIPL tags
F1GFPPIPLF	GACCCATGAATGTAAAGCCTACCAGTAGTGGATTTACAATAGAATTCCCCatggtgagcaagggcgaggag
F1GFPPIPLR	ATGTGTTTAAGCGAGCCAGAGCTTTTGACTGCGTACCTTAAATGCCAAGGtcaagcataatctggaacatcgtatggataag
F1GFPF = F1GFPPIPLF
F1GFPR	ATGTGTTTAAGCGAGCCAGAGCTTTTGACTGCGTACCTTAAATGCCAAGGttacttgtacagctcgtccatgccga
F1PIPLF	GACCCATGAATGTAAAGCCTACCAGTAGTGGATTTACAATAGAATTCCCCatgggtcatgatgatcatcaccatg
F1PIPLR = F1GFPPIPLR
3rd step: cloning of Flank1 (EcoRI-SalI) and Flank2 (SalI-BamHI) homology arms into EcoRI-BamHI sites of pGAPKm
Flank 1 (908 bp)
F1FLANK1F_EcoRI	ggggtgttgGAATTCccgtgacccagcacctccaac
F1FLANK13_SalI	gggaagaggGTCGACgagctgggcgacgagataggtg
Flank 2 (1076 bp)
F1FLANK2F_SalI/NcoI/XbaI	ggggtgttgGTCGACgcggccgcTCTAGATGACAGAGAAAGACGAGACGATGGG
F1FLANK1_BamHI	gggaagaggGGATCCggcttcttcgtcggaaaaccctc
Insert sizes in the binary vectors:
CDKF;1:GFPPIPL (12,415 bp)
CDKF;1:GFP (12,193 bp)
CDKF;1:PIPL (11,698 bp)
Primers for verification of cdkf;1 GABI_315A10 insertion mutation
CDKF;1F	CAGGAAAGATCCGAAGAAAAGCGAC
FISH1 (LB)	CTGGGAATGGCGAAATCAAGGCATC
CDKF;1R	ATCAAGATGCTCAACCATGGACTCTG
GABI_RB	TTCCATTGCCCAGCTATCTGTCAC
CDKD;1 (At1g73690; BAC F25P22 KmR) recombineering primers (Figure S5c)
CDKD;1 gene specific primers flanking the stop codon
D1seq5	GCCACCAAACCGACCAACCATC
D1seq3	TACTGAACGGAACCAACCAGTAAGAGAG
1st step: replacement of stop codon with CmR-ccdB cassette
D1CmRccdBF	GCAGTGCAGATAGATCTCATCTGAAGAGGAAACTTGATCTCGAGTTCCTActgtgacggaagatcacttcgcaga
D1CmRccdBR	CTATAGGAACCTGAAGAACGACGTCAAGAAGAAGCCTGTTACGCGATATCgagctcttat attccccagaacatcagg
2st step: replacement of CmR-ccdB cassette with GFPPIPL and GFP tags
D1GFPPIPLF	GCAGTGCAGATAGATCTCATCTGAAGAGGAAACTTGATCTCGAGTTCCTAatggtgagcaagggcgaggag
D1GFPPIPLR	CTATAGGAACCTGAAGAACGACGTCAAGAAGAAGCCTGTTACGCGATATCtcaagcataatctggaacatcgtatggataag
D1GFPF = D1GFPPIPLF
D1GFPR	CTATAGGAACCTGAAGAACGACGTCAAGAAGAAGCCTGTTACGCGATATCttacttgtacagctcgtccatgccga
3rd step: cloning of Flank1 (EcoRI-SalI) and Flank2 (SalI-BamHI) homology arms into EcoRI-BamHI sites of pGAPKm
Flank 1 (1045 bp)
D1Flank1-EcoRI	ggggtgttgGAATTCacgaaggcaagaccagccaaataag
D1FLank1_SalI	gggaagaggGTCGACgattccgaagcaatgtttagcgtgt
Flank 2 (973 bp)
D1Flank2_SalI	ggggtgttgGTCGACGGCAAAGGAGGTGGCGATAGAGG
D1Flank2_BamHI	gggaagaggGGATCCcattcatggtttggttagactggtgg
Insert size in the binary vector:
CDKD;1:GFP (9296 bp)
CDKD;1:GFP (9070 bp)
CDKD;2 (At1g66750; BAC F4N21 KmR) recombineering primers (Figure S5d)
CDKD;2 gene specific primers flanking the stop codon
D2seq5	CCAGCTTCCAAAGGAGACGCACTC
D2seq3	CAACTGCCTGAAGACACTATTCATCCGA
1st step: replacement of stop codon with CmR-ccdB cassette
D2CmRccdBF	TGTCTCCTCCTGGTAAAATGAGGAGAGTGATGGGTCCTGAAGGATTCACTctgtgacggaagatcacttcgcaga
D2CmRccdBR	TTCTGGGCATATCCATTGATATTTTCCAAAAGAAATGAAACATCATCTTCgagctcttat attccccagaacatcagg
2st step: replacement of CmR-ccdB cassette with GFPPIPL and GFP tags
D2GFPPIPLF	TGTCTCCTCCTGGTAAAATGAGGAGAGTGATGGGTCCTGAAGGATTCACTatggtgagcaagggcgaggag
D2GFPPIPR	TTCTGGGCATATCCATTGATATTTTCCAAAAGAAATGAAACATCATCTTCtcaagcataatctggaacatcgtatggataag
D2GFPF = D2GFPPIPLF
D2GFPR	TTCTGGGCATATCCATTGATATTTTCCAAAAGAAATGAAACATCATCTTCttacttgtacagctcgtccatgccga
3rd step: cloning of Flank1 (EcoRI-SalI) and Flank2 (SalI-BamHI) homology arms into EcoRI-BamHI sites of pGAPKm
Flank 1 (1042 bp)
D2Flank1-EcoRI	ggggtgttgGAATTCgcacaggaaaacgagggaagggac
D2FLank1_SalI	gggaagaggGTCGACcatgaatcagagcgctttgtggg
Flank 2 (982 bp)
D2Flank2_SalI	ggggtgttgGTCGACGCCGTGAACATGTCTCAATACCTTCTTC
D2Flank2_BamHI	gagaaccagGGATCCCAAAGTAATGACCTCGAAAGCTAACCACTC
Insert size in the binary vector:
CDKD;2:GFPPIPL (14,241 bp)
CDKD;2:GFP (14,013 bp)
CDKD;3 (At1g18040; BAC T10F20 CmR) recombineering primers (Figure S5e)
CDKD;3 gene specific primers flanking the stop codon
D3seq5	ATCCTCGCTGAGCGACCTCCAA
D3seq3	GAATAAATCGCCAGATTACACAAGCAGCA
1st step: replacement of stop codon with KmR-ccdB cassette
D3KmRccdBF	GTAGTGCTGATAGATCTCATCTGAAGAGGAAACTCGATCTTGAGTTCCAGcatgggccacgttgtgtctcaa
D3KmRccdBR	CCAGAACATGAAAATGGAGAAGCTAAGAGAAGAGTGCATAACCAACAGTCgagctcttatattccccagaacatcagg
2st step: replacement of KmR-ccdB cassette with GFPPIPL and GFP tags
D3GFPPIPLF	GTAGTGCTGATAGATCTCATCTGAAGAGGAAACTCGATCTTGAGTTCCAGatggtgagcaagggcgaggag
D3GFPPIPLR	CCAGAACATGAAAATGGAGAAGCTAAGAGAAGAGTGCATAACCAACAGTCtcaagcataatctggaacatcgtatggataag
D3GFPF = D3GFPPIPLF
D3GFPR	CCAGAACATGAAAATGGAGAAGCTAAGAGAAGAGTGCATAACCAACAGTCttacttgtacagctcgtccatgccga
3rd step: cloning of Flank1 (EcoRI-SalI) and Flank2 (SalI-BamHI) homology arms into EcoRI-BamHI sites of pGAPKm
Flank 1 (1040 bp)
D3Flank1-EcoRI	ggggtgttgGAATTCgctaagattgatccatccactttccttg
D3FLank1_SalI	gggaagaggGTCGACgttcgagagtcgggttacgggtc
Flank 2 (1254 bp)
D3Flank2_SalI	ggggtgttgGTCGACCCTCTGACTTCTTTGCCTTCTTCACC
D3Flank2_BamHI	gggaagaggGGATCCggcttcgatggagtggaggttcac
Insert size in the binary vector:
CDKD;3:GFPPIPL ( 10,418 bp)
CDKD;2:GFP ( 10,191 bp)
CYCLIN H (At5g27620; BAC F15A18 KmR) recombineering primers (Figure S5f)
CYCH gene specific primers flanking the stop codon
CYCHseq5	GAACTACAAGTGCCCAAGTGAAAAGGAC
CYCHseq3	ACTAGTAAGAACAACAACGGGGAAGAAACT
1st step: replacement of stop codon with C-GFPstop-SpR and C-mCherrystop-SpR cassettes
CYCH:C-C-mCherrystop-SpR
CYCH_CmCherrystopF	CCCATAGGAGCTCCAATGATACACCAAACGGGGCACCGCCACCCATAGGTatggtgagcaagggcgaggag
CYCH_CSpRISceIR	aaactaaaccaaagtgcaaaggaagaattgctaatggcagtacgagaaacTACGCTAGGGATAACAGGGTAATATAGCACTTC
CYCH:C-GFPstop-SpR
CYCH_CGFPstopF	= CYCH_CmCherrystopF
CYCH_CSpRISceIR
2st step: PCR aplification of pGAPBRKm and pGAPBRHyg vectors (Figure S3) with flank primers and gap repair
CYCH_Flank1R (SpeI)	TGTTTTAGGATGGATGGCAATCACTCTATTCCCGACTGATAAAGGACGGGCACTAGTtggcgcaggggatcaag
CYCH_Flank2F (BamHI)	CCGCATCGTACGTCGGCCTCGACGGATCTCAATCGTCGGTCAAACAACTCGGATCCattgtcgtttcccgccttcg
Insert size in the binary vector:
CYCH:mCherry (8776 bp)
CYCH:GFP (8773 bp)
HISTONE H3.1 (AT5G65360; BAC MNA5 KmR) recombineering primers (Figure S5g)
H3.1 gene specific primers flanking the stop codon
H3.1seq5	GAAGCGGCTGAAGCATACCTCGTTG
H3.1seq3	GCTAAGGAAGGAGAGATTTTGATCCGTTAG
1st step: replacement of stop codon with C-GFPstop-SpR and C-mCherrystop-SpR cassettes
H3.1:C-C-mCherrystop-SpR
H3.1_CmCherrystopF	TCATGCCTAAGGATATTCAATTGGCGAGGAGAATTAGAGGCGAGAGGGCTatggtgagcaagggcgaggag
H3.1_CSpRISceIR	agatatacataagcataacgatcacagtctagagtacttcaatctccttcTACGCTAGGGATAACAGGGTAATATAGCACTTC
H3.1:C-C-GFPstop-SpR
H3.1_CGFPstopF	= H3.1_CmCherrystopF
H3.1_CSpRISceIR
2st step: PCR aplification of pGAPBRKm and pGAPBRHyg vectors (Figure S3) with flank primers and gap repair
H3.1Flank1R (SpeI)	AAAACTGCAAGGAGGGTTTGAGCGAGTTTTCTTGGCGAAGCAAGTATTTGCACTAGTtggcgcaggggatcaag
H3.1Flank2F (BamHI)	gaattggttcagaatcatcatcatatatccatctcttctttcctaacataGGATCCattgtcgtttcccgccttcg
Insert size in the binary vector:
H3.1:mCherry (4733 bp)
H3.1:GFP (4742 bp)
