# Supplementary material for: Gene modification by fast‐track recombineering for cellular localization and isolation of components of plant protein complexes
Source: Plant J. 2019 Jul 26;100(2):411–29. doi: 10.1111/tpj.14450 (PMC6852550; doi:10.1111/tpj.14450)
Supplement: Supplementary file 9 — Table S2. Perseus output of MaxQuant analysis data of TFIIH subunits detected in association with CDKD;2:GFP compared with YFP expressing and wild type controls (PRIDE PXD013637_171005). [file TPJ-100-411-s009.xlsx]

## Sheet: Sheet1
Table S2. Perseus output of MaxQuant analysis data of TFIIH subunits detected in association with CDKD;2 compared to YFP expressing and wild type controls (PRIDE PXD013637_171005)
								CDKD;2:GFP					35S:YFP HA					CDKD2 vs YFP			WT					CDKD2 vs WT
Fasta headers	Protein IDs	Peptides	Unique peptides	Sequence coverage [%]	Q-value	Score	MS/MS count	LFQ intensity CDKD2 1	LFQ intensity CDKD2 2	LFQ intensity CDKD2 3	average LFQ intensity CDKD2	stddev LFQ intensity CDKD2	LFQ intensity 35S YFP HA 1	LFQ intensity 35S YFP HA 2	LFQ intensity 35S YFP HA 3	average LFQ intensity 35S YFP	stddev LFQ intensity 35S YFP	log2 ratio CDKD2 vs 35S YFP	Significant LFQ intensity CDKD2_LFQ intensity 35S YFP	p-value LFQ intensity CDKD2_LFQ intensity 35S YFP	LFQ intensity WT 1	LFQ intensity WT 2	LFQ intensity WT 3	average LFQ intensity WT	stddev LFQ intensity WT	log2 ratio CDKD2 vs WT	Significant LFQ intensity CDKD2_LFQ intensity WT	p-value LFQ intensity CDKD2_LFQ intensity WT	counts	iBAQ CDKD2 1	iBAQ CDKD2 2	iBAQ CDKD2 3	iBAQ WT 1	iBAQ WT 2	iBAQ WT 3	iBAQ 35S YFP HA 1	iBAQ 35S YFP HA 2	iBAQ 35S YFP HA 3	Student's T-test q-value LFQ intensity CDKD2_LFQ intensity WT	Student's T-test q-value LFQ intensity CDKD2_LFQ intensity 35S YFP
AT1G66750.1 | Symbols: CDKD1;2, CAK4AT, AT;CDKD;2, CDKD;2, CAK4 | CDK-activating kinase 4	AT1G66750.1;AT3G48750.1;AT5G01850.1;AT5G50180.1;AT5G40540.1;AT3G27560.1;AT3G50720.1;AT1G18040.1;AT1G73690.1;AT5G66710.1;AT5G64960.2;AT5G10270.1;AT4G23230.1;AT1G52290.1;AT5G64960.1	27	27	66.7	0	323.31	184	32.357	32.3438	32.2552	32.3187	0.0553719	NaN	18.681	17.2291	17.9551	1.02667	14.3636	+	0.000118322	NaN	22.1983	21.8532	22.0258	0.244043	10.2929	+	4.98165e-06	2	1278700000	937990000	895280000	0	1265600	638320	0	120240	89928	0	0
AT5G27620.1 | Symbols: CYCH;1 | cyclin H;1	AT5G27620.1	18	18	61.9	0	323.31	70	30.2142	29.9074	28.4584	29.5267	0.937789	NaN	14.201	NaN	14.201	NaN	15.3257		1	NaN	NaN	18.1985	18.1985	NaN	11.3281		1	1	245850000	145350000	94493000	0	0	23262	0	15577	0	0.524792	0.820856
AT4G30820.3 | Symbols: | MAT1 cyclin-dependent kinase-activating kinase assembly factor-related / CDK-activating kinase assembly factor-related;AT4G30820.2 | Symbols: | cyclin-dependent kinase-activating kinase assembly factor-related / CDK-activating kinase	AT4G30820.3;AT4G30820.2;AT4G30820.1	17	17	74.2	0	222.72	94	27.9506	29.7347	30.3295	29.3383	1.23799	19.3703	19.1141	NaN	19.2422	0.18113	10.0961	+	0.00166016	NaN	19.3099	18.2968	18.8034	0.716332	10.5349	+	0.00181062	2	379880000	304010000	355370000	0	671370	117770	1009200	1368000	0	0	0.00631579
AT1G03190.2 | Symbols: ATXPD, UVH6 | RAD3-like DNA-binding helicase protein;AT1G03190.1 | Symbols: ATXPD, UVH6 | RAD3-like DNA-binding helicase protein	AT1G03190.2;AT1G03190.1	9	9	12.9	0	64.775	18	24.7968	24.7328	24.5412	24.6903	0.132994	NaN	NaN	NaN		NaN	24.6903	!	1	NaN	NaN	NaN		NaN	24.6903	!	1	0	2308600	2199500	2246800	0	0	0	0	0	0	1	1
AT1G55750.1 | Symbols: |p62/GTF2H1-2 general transcription factor IIH, polypeptide 1, 62kDa BSD domain (BTF2-like transcription factors, Synapse-associated proteins and DOS2-like proteins)	AT1G55750.1	9	9	18.3	0	63.573	19	23.2281	24.3941	24.431	24.0177	0.684131	19.8595	NaN	NaN	19.8595	NaN	4.15824		1	NaN	NaN	NaN		NaN	24.0177	!	1	0	3145600	1793100	1480100	0	0	0	64221	0	0	0.876082	0.985944
AT4G28980.2 | Symbols: CDKF;1, CAK1AT | CDK-activating kinase 1AT;AT4G28980.1 | Symbols: CDKF;1, CAK1AT | CDK-activating kinase 1AT	AT4G28980.2;AT4G28980.1	7	7	24.6	0	74.501	23	24.3958	24.9681	25.1571	24.8403	0.39641	NaN	20.9558	NaN	20.9558	NaN	3.8845		1	NaN	22.9337	24.6681	23.8009	1.22637	1.03943		0.239761	2	4683300	4114500	6585600	0	340800	1028700	0	457530	0	0.295625	0.854644
AT4G17020.1 | Symbols: |p52/GTF2H4/TFB2 general transcription factor IIH, polypeptide 4, 52kDa transcription factor-related;AT4G17020.2 | Symbols: | transcription factor-related;AT4G17020.3 | Symbols: | transcription factor-related	AT4G17020.1;AT4G17020.2;AT4G17020.3	2	2	4	0	11.508	4	21.1359	20.9672	NaN	21.0515	0.119292	NaN	NaN	NaN		NaN	21.0515	!	1	NaN	20.6854	NaN	20.6854	NaN	0.366114		1	1	391780	269640	0	0	61524	0	0	0	0	0.601232	0.871526
AT1G05055.1 | Symbols: p44/TF2H5/TTDA ATGTF2H2, GTF2H2 | general transcription factor II H2	AT1G05055.1	2	2	7.8	0	11.92	6	21.0352	20.7685	20.2077	20.6704	0.422409	NaN	NaN	NaN		NaN	20.6704	!	1	NaN	NaN	NaN		NaN	20.6704	!	1	0	702140	407790	376620	0	0	0	0	0	0	1	1
AT1G18340.1 | Symbols: | p34/GTF2H3/TFB4 general transcription factor IIH, polypeptide 3, 34kDa basal transcription factor complex subunit-related	AT1G18340.1	1	1	4.7	0.0066372	6.4938	2	19.4835	19.4654	20.2417	19.7302	0.443056	NaN	NaN	NaN		NaN	19.7302	!	1	NaN	NaN	NaN		NaN	19.7302	!	1	0	252760	189570	310600	0	0	0	0	0	0	0.966847	1
