# Supplementary material for: Gene modification by fast‐track recombineering for cellular localization and isolation of components of plant protein complexes
Source: Plant J. 2019 Jul 26;100(2):411–29. doi: 10.1111/tpj.14450 (PMC6852550; doi:10.1111/tpj.14450)
Supplement: Supplementary file 10 — Table S3. Perseus output of MaxQuant analysis data of TFIIH subunits detected in association with CYCH:mCherry compared with H3:1:mCherry expressing and wild type controls (PRIDE PXD013637_190227). [file TPJ-100-411-s010.xlsx]

## Sheet: Sheet1
Table S3. Perseus output of MaxQuant analysis data of TFIIH subunits detected in association with CYCH:mCherry compared to H3:1:mCherry expressing and wild type controls (PRIDE PXD013637_190227)
									CYCH:mCherry													H3.1:mCherry									WT
Fasta headers	Protein IDs	Majority protein IDs	Peptides	Unique peptides	Sequence coverage [%]	Q-value	Score	MS/MS count	LFQ intensity cyclinH 1	LFQ intensity cyclinH 2	LFQ intensity cyclinH 3	average LFQ intensity cyclinH	stddev LFQ intensity cyclinH	log2 ratio cyclinH vs WT	Significant LFQ intensity cyclinH_LFQ intensity WT	p-value LFQ intensity cyclinH_LFQ intensity WT	log2 ratio cyclinH vs Histone mCherry	Significant LFQ intensity cyclinH_LFQ intensity Histone mCherry	p-value LFQ intensity cyclinH_LFQ intensity Histone mCherry	counts		LFQ intensity Histone mCherry 1	LFQ intensity Histone mCherry 2	LFQ intensity Histone mCherry 3	average LFQ intensity Histone mCherry	stddev LFQ intensity Histone mCherry	log2 ratio Histone mCherry vs WT	Significant LFQ intensity Histone mCherry_LFQ intensity WT	p-value LFQ intensity Histone mCherry_LFQ intensity WT	counts	LFQ intensity WT 1	LFQ intensity WT 2	LFQ intensity WT 3	average LFQ intensity WT	stddev LFQ intensity WT	counts			iBAQ cyclinH 1	iBAQ cyclinH 2	iBAQ cyclinH 3	iBAQ WT 1	iBAQ WT 2	iBAQ WT 3	iBAQ Histone mCherry 1	iBAQ Histone mCherry 2	iBAQ Histone mCherry 3	Student's T-test q-value LFQ intensity cyclinH_LFQ intensity WT	Student's T-test q-value LFQ intensity cyclinH_LFQ intensity Histone mCherry
AT5G27620.1 | Symbols: CYCH;1 | cyclin H;1	AT5G27620.1	AT5G27620.1	38	38	80.7	0	323.31	889	32.4298	33.1175	33.4468	32.998	0.518902	15.0294	+	5.27489e-05	16.3581	+	4.74791e-05	3		NaN	16.3172	16.9627	16.64	0.456489	-1.32873		0.0856543	2	NaN	17.7061	18.2313	17.9687	0.37134	2			4312400000	4822500000	6258800000	0	318480	93941	0	84622	155650	0	0.00378378
AT1G66750.1 | Symbols: CDKD1;2, CAK4AT, AT;CDKD;2, CDKD;2, CAK4 | CDK-activating kinase 4	AT1G66750.1	AT1G66750.1	26	25	71	0	323.31	222	31.5747	31.3679	31.4264	31.4563	0.106613	12.5033	+	1.56081e-08	12.2855	+	1.45452e-07	3		18.9364	19.1542	19.422	19.1709	0.243249	0.217789		0.231766	3	18.8887	18.8881	19.0825	18.9531	0.112063	3			1491900000	1624600000	1806500000	380990	574150	472740	694430	1012000	814620	0	0
AT4G30820.3 | Symbols: | MAT1 cyclin-dependent kinase-activating kinase assembly factor-related / CDK-activating kinase assembly factor-related;AT4G30820.2 | Symbols: | cyclin-dependent kinase-activating kinase assembly factor-related / CDK-activating kinase	AT4G30820.3;AT4G30820.2;AT4G30820.1	AT4G30820.3;AT4G30820.2;AT4G30820.1	19	19	86	0	323.31	132	30.3988	30.1278	30.5598	30.3621	0.218332	9.77714		1	30.3621	!	1	3		NaN	NaN	NaN		NaN	-20.585		1	0	20.585	NaN	NaN	20.585	NaN	1			1236700000	1485000000	1949600000	134670	0	0	0	0	0	0.781174	0.807437
AT1G55750.1 | Symbols: | p62/GTF2H1-2 BSD domain (BTF2-like transcription factors, Synapse-associated proteins and DOS2-like proteins)	AT1G55750.1;AT3G61420.1	AT1G55750.1	20	20	32.5	0	282.48	63	27.2636	26.8307	26.5671	26.8872	0.351676	7.33258		1	4.97697		1	3		NaN	NaN	21.9102	21.9102	NaN	2.35561		1	1	NaN	NaN	19.5546	19.5546	NaN	1			29177000	47901000	43484000	0	0	23139	0	0	56106	0.986196	0.999404
AT1G03190.2 | Symbols: ATXPD, UVH6 | RAD3-like DNA-binding helicase protein;AT1G03190.1 | Symbols: ATXPD, UVH6 | RAD3-like DNA-binding helicase protein	AT1G03190.2;AT1G03190.1	AT1G03190.2;AT1G03190.1	15	15	19.9	0	145.21	41	26.6959	25.6606	26.7005	26.3523	0.599092	5.31765	+	0.000190132	5.18226	+	0.000489616	3		21.8007	21.16	20.5495	21.1701	0.625643	0.135391		0.76115	3	20.729	20.9474	21.4277	21.0347	0.357421	3			17386000	23553000	20819000	52791	84303	178220	248500	271290	54040	0	0.00235294
AT1G05055.1 | Symbols: p44/TF2H5/TTDA ATGTF2H2, GTF2H2 | general transcription factor II H2	AT1G05055.1	AT1G05055.1	4	4	10.5	0	40.982	9	24.4628	24.6795	24.4782	24.5402	0.120895	24.5402	!	1	24.5402	!	1	3		NaN	NaN	NaN		NaN	0		1	0	NaN	NaN	NaN		NaN	0			9161400	12541000	13900000	0	0	0	0	0	0	1	1
AT1G12400.1 | Symbols: | p8/GTF2H5/TTD; TFB5-1 Nucleotide excision repair, TFIIH, subunit TTDA	AT1G12400.1	AT1G12400.1	3	3	23.9	0	11.644	8	24.2528	24.2881	24.2815	24.2741	0.0187687	24.2741	!	1	24.2741	!	1	3		NaN	NaN	NaN		NaN	0		1	0	NaN	NaN	NaN		NaN	0			45030000	61543000	54603000	0	0	0	0	0	0	1	1
AT4G17020.1 | Symbols: | p52/GTF2H4/TFB2 transcription factor-related;AT4G17020.2 | Symbols: | transcription factor-related;AT4G17020.3 | Symbols: | transcription factor-related	AT4G17020.1;AT4G17020.2;AT4G17020.3	AT4G17020.1;AT4G17020.2;AT4G17020.3	8	8	19	0	22.745	22	22.9919	25.3777	23.4424	23.9373	1.26756	23.9373	!	1	3.43837	+	0.0357615	3		NaN	20.4889	20.5089	20.4989	0.0141128	20.4989	!	1	2	NaN	NaN	NaN		NaN	0			6234600	9345900	9373000	0	0	0	0	33846	21460	0.799838	0.0385477
AT1G18340.1 | Symbols: | p34/GTF2H3/TFB4 basal transcription factor complex subunit-related	AT1G18340.1	AT1G18340.1	1	1	4.7	0.00044072	2.3199	3	22.5943	NaN	22.4241	22.5092	0.120374	22.5092	!	1	22.5092	!	1	2		NaN	NaN	NaN		NaN	0		1	0	NaN	NaN	NaN		NaN	0			3658100	0	5898600	0	0	0	0	0	0	1	1
AT4G23860.3 | Symbols: | UBR7 ubiquitin protein ligase E3 component n-recognin 7 PHD finger protein-related;AT4G23860.2 | Symbols: | PHD finger protein-related;AT4G23860.1 | Symbols: | PHD finger protein-related	AT4G23860.3;AT4G23860.2;AT4G23860.1	AT4G23860.3;AT4G23860.2;AT4G23860.1	31	31	58.8	0	323.31	277	NaN	14.1325	NaN	14.1325	NaN	-3.87556		1	-19.2507		1	1		33.4763	33.3154	33.358	33.3832	0.0833632	15.3752	+	2.23212e-09	3	18.1022	17.9516	17.9704	18.0081	0.0820374	3			0	89697	0	309770	342970	268910	1159700000	1475800000	926170000	0.791586	0.817771
AT5G65360.1 | Symbols: | H3.1 Histone superfamily protein;AT5G10400.1 | Symbols: | Histone superfamily protein;AT5G10390.1 | Symbols: | Histone superfamily protein;AT3G27360.1 | Symbols: | Histone superfamily protein;AT1G09200.1 | Symbols: | Histone superf	AT5G65360.1;AT5G10400.1;AT5G10390.1;AT3G27360.1;AT1G09200.1;AT5G10980.1;AT4G40040.2;AT4G40040.1;AT4G40030.3;AT4G40030.1;AT4G40030.2;AT1G13370.1;AT5G65350.1;AT1G75600.1;AT1G19890.1	AT5G65360.1;AT5G10400.1;AT5G10390.1;AT3G27360.1;AT1G09200.1;AT5G10980.1;AT4G40040.2;AT4G40040.1;AT4G40030.3;AT4G40030.1;AT4G40030.2;AT1G13370.1;AT5G65350.1	7	7	35.3	0	17.195	39	20.4947	16.5262	17.5434	18.1881	2.06135	-3.49057	+	0.0440242	-13.8288	+	0.000327435	3		32.0185	31.7066	32.3256	32.0169	0.309524	10.3382	+	2.02392e-06	3	21.8722	21.3315	21.8322	21.6786	0.301297	3			5022800	3580000	1962000	1990400	1770500	1936200	1769200000	1605800000	1675200000	0.044348	0.00191176
AT1G65470.2 | Symbols: FAS1 | chromatin assembly factor-1 (FASCIATA1) (FAS1);AT1G65470.1 | Symbols: FAS1, NFB2 | chromatin assembly factor-1 (FASCIATA1) (FAS1)	AT1G65470.2;AT1G65470.1	AT1G65470.2;AT1G65470.1	16	16	18.1	0	66.748	53	NaN	NaN	NaN		NaN	0		1	-27.8298		1	0		28.0485	27.5792	27.8617	27.8298	0.236304	27.8298	!	1	3	NaN	NaN	NaN		NaN	0			0	0	0	0	0	0	9998000	8657800	6877200	0.97368	0.987053
AT5G59970.1 | Symbols: | Histone H4 Histone superfamily protein;AT5G59690.1 | Symbols: | Histone superfamily protein;AT3G53730.1 | Symbols: | Histone superfamily protein;AT3G46320.1 | Symbols: | Histone superfamily protein;AT3G45930.1 | Symbols: | Histone superf	AT5G59970.1;AT5G59690.1;AT3G53730.1;AT3G46320.1;AT3G45930.1;AT2G28740.1;AT1G07820.2;AT1G07820.1;AT1G07660.1;AT1G07660.2	AT5G59970.1;AT5G59690.1;AT3G53730.1;AT3G46320.1;AT3G45930.1;AT2G28740.1;AT1G07820.2;AT1G07820.1;AT1G07660.1	3	3	24.3	0	12.562	17	20.6226	21.04	20.7245	20.7957	0.217627	-0.239519		0.225065	-5.96309	+	1.70029e-06	3		26.7905	26.6492	26.8365	26.7588	0.0976033	5.72357	+	1.30714e-06	3	21.1865	20.8208	21.0983	21.0352	0.19083	3			2208200	3762700	3142500	538190	498160	481350	28719000	35564000	24944000	0.211889	0
AT5G64630.3 | Symbols: FAS2, NFB01, NFB1, MUB3.9 | Transducin/WD40 repeat-like superfamily protein;AT5G64630.2 | Symbols: FAS2, NFB01, NFB1, MUB3.9 | Transducin/WD40 repeat-like superfamily protein	AT5G64630.3;AT5G64630.2;AT5G64630.1	AT5G64630.3;AT5G64630.2	6	6	15	0	43.629	15	NaN	NaN	NaN		NaN	0		1	-26.1393		1	0		26.4613	26.0603	25.8963	26.1393	0.290653	26.1393	!	1	3	NaN	NaN	NaN		NaN	0			0	0	0	0	0	0	7186400	8037000	3723900	0.714208	0.74441
AT5G58230.1 | Symbols: MSI1, MEE70, ATMSI1 | Transducin/WD40 repeat-like superfamily protein	AT5G58230.1	AT5G58230.1	5	5	20.3	0	30.692	16	NaN	18.3559	18.2215	18.2887	0.0950914	18.2887	!	1	-7.47643	+	9.15613e-06	2		25.833	25.5969	25.8655	25.7651	0.146581	25.7651	!	1	3	NaN	NaN	NaN		NaN	0			0	303070	277600	0	0	0	7086000	5850800	4124400	0.720637	0.0175
AT4G37210.2 | Symbols: | Tetratricopeptide repeat (TPR)-like superfamily protein;AT4G37210.1 | Symbols: | Tetratricopeptide repeat (TPR)-like superfamily protein	AT4G37210.2;AT4G37210.1	AT4G37210.2;AT4G37210.1	6	6	26	0	37.039	19	NaN	NaN	NaN		NaN	0		1	-25.5651		1	0		25.6247	25.298	25.7725	25.5651	0.242818	25.5651	!	1	3	NaN	NaN	NaN		NaN	0			0	0	0	0	0	0	5071100	5336200	4175700	0.77168	0.798357
AT1G66740.1 | Symbols: AtSP7, SP7, SGA2, ASF1A | ASF1 like histone chaperone	AT1G66740.1	AT1G66740.1	3	3	20.9	0	12.383	11	NaN	NaN	NaN		NaN	0		1	-25.7016		1	0		25.5404	25.5105	26.0539	25.7016	0.305466	25.7016	!	1	3	NaN	NaN	NaN		NaN	0			0	0	0	0	0	0	16717000	21547000	14386000	0.971624	0.98553
AT5G06910.1 | Symbols: ATJ6 | J-domain protein 6	AT5G06910.1	AT5G06910.1	6	6	31.3	0	20.763	15	NaN	NaN	NaN		NaN	0		1	-25.2899		1	0		25.3535	24.9805	25.5357	25.2899	0.28301	25.2899	!	1	3	NaN	NaN	NaN		NaN	0			0	0	0	0	0	0	5716600	6212700	4414900	0.762729	0.79013
AT3G12170.1 | Symbols: | Chaperone DnaJ-domain superfamily protein	AT3G12170.1	AT3G12170.1	4	4	22.5	0	30.536	9	NaN	NaN	NaN		NaN	0		1	-24.2044		1	0		24.102	23.9453	24.566	24.2044	0.322777	24.2044	!	1	3	NaN	NaN	NaN		NaN	0			0	0	0	0	0	0	2374400	3311600	2678200	0.865239	0.885384
AT5G38110.1 | Symbols: SGA1, SGA01, ASF1B | anti- silencing function 1b	AT5G38110.1	AT5G38110.1	2	2	15.1	0	3.0069	8	NaN	NaN	NaN		NaN	0		1	-23.9078		1	0		23.6837	24.15	23.8897	23.9078	0.233669	23.9078	!	1	3	NaN	NaN	NaN		NaN	0			0	0	0	0	0	0	4160200	7464900	3826400	0.736491	0.764907
AT1G48050.1 | Symbols: KU80, ATKU80 | Ku80 family protein	AT1G48050.1	AT1G48050.1	2	2	4.6	0	3.502	5	NaN	NaN	NaN		NaN	0		1	-23.2446		1	0		23.0761	22.7088	23.949	23.2446	0.637023	23.2446	!	1	3	NaN	NaN	NaN		NaN	0			0	0	0	0	0	0	285800	290500	507620	1	1
AT1G16970.1 | Symbols: KU70, ATKU70 | KU70 homolog	AT1G16970.1	AT1G16970.1	2	2	5.2	0	4.3772	3	NaN	NaN	NaN		NaN	0		1	-21.879		1	0		21.7038	21.6187	22.3144	21.879	0.379502	21.879	!	1	3	NaN	NaN	NaN		NaN	0			0	0	0	0	0	0	124940	152540	212310	1	1
[truncated: 1 more columns]
